# Supplementary material for: Novadessus viracocha, a new genus and species of Bidessini Sharp from Peru (Coleoptera, Adephaga, Dytiscidae, Hydroporinae)
Source: Zookeys. 2016 Oct 11;(623):125–30. doi: 10.3897/zookeys.623.10018 (PMC5096400; doi:10.3897/zookeys.623.10018)
Supplement: XML Treatment for Novadessus [file zookeys.623.10018-treatment1.xml]

<!DOCTYPE tp:taxon-treatment
  PUBLIC "-//TaxonX//DTD Taxonomic Treatment Publishing DTD v0 20100105//EN" "tax-treatment-NSO.dtd">
<tp:taxon-treatment xmlns:tp="http://www.plazi.org/taxpub"><tp:treatment-meta><kwd-group><label>Taxon classification</label><kwd><named-content content-type="kingdom">Animalia</named-content></kwd><kwd><named-content content-type="order">Coleoptera</named-content></kwd><kwd><named-content content-type="family">Dytiscidae</named-content></kwd></kwd-group><mixed-citation publication-type="journal"><person-group><name><surname>Miller</surname><given-names>Kelly B.</given-names></name></person-group><article-title><italic><tp:taxon-name><tp:taxon-name-part taxon-name-part-type="genus">Novadessus</tp:taxon-name-part> <tp:taxon-name-part taxon-name-part-type="species">viracocha</tp:taxon-name-part></tp:taxon-name></italic>, a new genus and species of <tp:taxon-name><tp:taxon-name-part taxon-name-part-type="tribe">Bidessini</tp:taxon-name-part></tp:taxon-name> Sharp from Peru (<tp:taxon-name><tp:taxon-name-part taxon-name-part-type="order">Coleoptera</tp:taxon-name-part></tp:taxon-name>, <tp:taxon-name><tp:taxon-name-part taxon-name-part-type="suborder">Adephaga</tp:taxon-name-part></tp:taxon-name>, <tp:taxon-name><tp:taxon-name-part taxon-name-part-type="family">Dytiscidae</tp:taxon-name-part></tp:taxon-name>, <tp:taxon-name><tp:taxon-name-part taxon-name-part-type="subfamily">Hydroporinae</tp:taxon-name-part></tp:taxon-name>)</article-title><source>Zookeys</source><day>11</day><month>10</month><year>2016</year><volume>2016</volume><issue>623</issue><fpage>125</fpage><lpage>130</lpage><pub-id pub-id-type="doi">10.3897/zookeys.623.10018</pub-id></mixed-citation></tp:treatment-meta><tp:nomenclature><tp:taxon-name>
            <tp:taxon-name-part taxon-name-part-type="genus">Novadessus</tp:taxon-name-part>
            <object-id xmlns:xlink="http://www.w3.org/1999/xlink" content-type="zoobank" xlink:type="simple">http://zoobank.org/15DD642E-6A90-4721-9C59-065C4A71F7EC</object-id>
          </tp:taxon-name><tp:taxon-status xmlns:xlink="http://www.w3.org/1999/xlink" xlink:type="simple">gen. n.</tp:taxon-status></tp:nomenclature><tp:treatment-sec sec-type="type species" id="SECID0EWGAC"><title>Type species.</title><p>
            <italic><tp:taxon-name><tp:taxon-name-part taxon-name-part-type="genus">Novadessus</tp:taxon-name-part> <tp:taxon-name-part taxon-name-part-type="species">viracocha</tp:taxon-name-part></tp:taxon-name></italic> sp. n., by current designation.</p></tp:treatment-sec><tp:treatment-sec sec-type="diagnosis" id="SECID0EGHAC"><title>Diagnosis.</title><p>
            <italic><tp:taxon-name><tp:taxon-name-part taxon-name-part-type="genus">Novadessus</tp:taxon-name-part></tp:taxon-name></italic> is characterized by the following combination: (1) a transverse occipital line absent on the head; (2) the anterior clypeal margin not modified; <!--PageBreak-->(3) a pair of basal pronotal striae present; (4) the basal elytral stria absent; (5) the elytral sutural stria absent; (6) the elytron without longitudinal carinae; (7) the epipleuron without a transverse carina at the humeral angle; (8) the lateral lobes of the male aedeagus two-segmented; (9) the overall habitus elongate and oval, with lateral pronotal and elytral margins discontinuous; (10) without distinct denticles along the posterior margins of the abdominal sternites; (11) the male genitalia (both median lobe and lateral lobes) bilaterally symmetrical; and (12) the metatrochanter small relative to the metafemur, approximately 0.6 × the length of the metafemur.</p><p>The genus is relatively similar in appearance and overall shape of the male genitalia to <italic><tp:taxon-name><tp:taxon-name-part taxon-name-part-type="genus">Liodessus</tp:taxon-name-part></tp:taxon-name></italic> Guignot, a rather generalized group of <tp:taxon-name><tp:taxon-name-part taxon-name-part-type="tribe">Bidessini</tp:taxon-name-part></tp:taxon-name> species. However, <italic><tp:taxon-name><tp:taxon-name-part taxon-name-part-type="genus">Novadessus</tp:taxon-name-part></tp:taxon-name></italic> is missing both the transverse occipital line across the back of the head and the basal elytral striae, each of which is characteristic of <italic><tp:taxon-name><tp:taxon-name-part taxon-name-part-type="genus">Liodessus</tp:taxon-name-part></tp:taxon-name></italic>. In <xref ref-type="bibr" rid="B2">Miller and Bergsten (2016)</xref> the genus keys out to couplet 13 which separates <italic><tp:taxon-name><tp:taxon-name-part taxon-name-part-type="genus">Fontidessus</tp:taxon-name-part></tp:taxon-name></italic> Miller and Spangler and <italic><tp:taxon-name><tp:taxon-name-part taxon-name-part-type="genus">Neobidessodes</tp:taxon-name-part></tp:taxon-name></italic> Hendrich and Balke, neither of which is a convincing fit. <italic><tp:taxon-name><tp:taxon-name-part taxon-name-part-type="genus">Fontidessus</tp:taxon-name-part></tp:taxon-name></italic>, though Neotropical like <italic><tp:taxon-name><tp:taxon-name-part taxon-name-part-type="genus">Novadessus</tp:taxon-name-part></tp:taxon-name></italic>, have a characteristic ventral sclerite on the male median lobe and very large metatrochanters, neither of which are present in <italic><tp:taxon-name><tp:taxon-name-part taxon-name-part-type="genus">Novadessus</tp:taxon-name-part></tp:taxon-name></italic>. <italic><tp:taxon-name><tp:taxon-name-part taxon-name-part-type="genus">Neobidessodes</tp:taxon-name-part></tp:taxon-name></italic> have a rather different body shape (elongate oval with a continuous lateral body line), are Australian, and do not appear to be similar in any other particular way to <italic><tp:taxon-name><tp:taxon-name-part taxon-name-part-type="genus">Novadessus</tp:taxon-name-part></tp:taxon-name></italic>. <italic><tp:taxon-name><tp:taxon-name-part taxon-name-part-type="genus">Spanglerodessus</tp:taxon-name-part></tp:taxon-name></italic> Miller and García and <italic><tp:taxon-name><tp:taxon-name-part taxon-name-part-type="genus">Amarodytes</tp:taxon-name-part></tp:taxon-name></italic> Régimbart (both Neotropical) each also have the combination of absence of an occipital line, presence of pronotal striae and absence of elytral striae, but the first is very broad and broadly rounded laterally with a broad pronotal bead and the second has the pronotal striae generally short, curved and located somewhat laterally. In addition, each group is superficially quite distinct from <italic><tp:taxon-name><tp:taxon-name-part taxon-name-part-type="genus">Novadessus</tp:taxon-name-part></tp:taxon-name></italic> in many other less discrete characters such as body shape, overall coloration, surface sculpture, etc. Even so, the relationships of <italic><tp:taxon-name><tp:taxon-name-part taxon-name-part-type="genus">Novadessus</tp:taxon-name-part></tp:taxon-name></italic> to these other taxa, and to other <tp:taxon-name><tp:taxon-name-part taxon-name-part-type="tribe">Bidessini</tp:taxon-name-part></tp:taxon-name> genera in general, is unknown and needs investigation.</p></tp:treatment-sec><tp:treatment-sec sec-type="etymology" id="SECID0EHLAC"><title>Etymology.</title><p>This genus is named <italic><tp:taxon-name><tp:taxon-name-part taxon-name-part-type="genus">Novadessus</tp:taxon-name-part></tp:taxon-name></italic> from the Latin word, <italic>novus</italic>, meaning “new” and <italic>dessus</italic>, a common root for genera in the <tp:taxon-name><tp:taxon-name-part taxon-name-part-type="tribe">Bidessini</tp:taxon-name-part></tp:taxon-name>.</p></tp:treatment-sec><ref-list><ref id="B2"><mixed-citation xmlns:xlink="http://www.w3.org/1999/xlink" xlink:type="simple">
          <person-group><name name-style="western"><surname>Miller</surname><given-names>KB</given-names></name><name name-style="western"><surname>Bergsten</surname><given-names>J</given-names></name></person-group> (<year>2016</year>) <source>Diving Beetles of the World</source>. <publisher-name>Johns-Hopkins University Press</publisher-name>, <publisher-loc>Baltimore, Maryland</publisher-loc>.</mixed-citation></ref></ref-list></tp:taxon-treatment>
