# Supplementary material for: Novadessus viracocha, a new genus and species of Bidessini Sharp from Peru (Coleoptera, Adephaga, Dytiscidae, Hydroporinae)
Source: Zookeys. 2016 Oct 11;(623):125–30. doi: 10.3897/zookeys.623.10018 (PMC5096400; doi:10.3897/zookeys.623.10018)
Supplement: XML Treatment for Novadessus viracocha [file zookeys.623.10018-treatment2.xml]

<!DOCTYPE tp:taxon-treatment
  PUBLIC "-//TaxonX//DTD Taxonomic Treatment Publishing DTD v0 20100105//EN" "tax-treatment-NSO.dtd">
<tp:taxon-treatment xmlns:tp="http://www.plazi.org/taxpub"><tp:treatment-meta><kwd-group><label>Taxon classification</label><kwd><named-content content-type="kingdom">Animalia</named-content></kwd><kwd><named-content content-type="order">Coleoptera</named-content></kwd><kwd><named-content content-type="family">Dytiscidae</named-content></kwd></kwd-group><mixed-citation publication-type="journal"><person-group><name><surname>Miller</surname><given-names>Kelly B.</given-names></name></person-group><article-title><italic><tp:taxon-name><tp:taxon-name-part taxon-name-part-type="genus">Novadessus</tp:taxon-name-part> <tp:taxon-name-part taxon-name-part-type="species">viracocha</tp:taxon-name-part></tp:taxon-name></italic>, a new genus and species of <tp:taxon-name><tp:taxon-name-part taxon-name-part-type="tribe">Bidessini</tp:taxon-name-part></tp:taxon-name> Sharp from Peru (<tp:taxon-name><tp:taxon-name-part taxon-name-part-type="order">Coleoptera</tp:taxon-name-part></tp:taxon-name>, <tp:taxon-name><tp:taxon-name-part taxon-name-part-type="suborder">Adephaga</tp:taxon-name-part></tp:taxon-name>, <tp:taxon-name><tp:taxon-name-part taxon-name-part-type="family">Dytiscidae</tp:taxon-name-part></tp:taxon-name>, <tp:taxon-name><tp:taxon-name-part taxon-name-part-type="subfamily">Hydroporinae</tp:taxon-name-part></tp:taxon-name>)</article-title><source>Zookeys</source><day>11</day><month>10</month><year>2016</year><volume>2016</volume><issue>623</issue><fpage>125</fpage><lpage>130</lpage><pub-id pub-id-type="doi">10.3897/zookeys.623.10018</pub-id></mixed-citation></tp:treatment-meta><tp:nomenclature><tp:taxon-name>
            <tp:taxon-name-part taxon-name-part-type="genus">Novadessus</tp:taxon-name-part>
            <tp:taxon-name-part taxon-name-part-type="species">viracocha</tp:taxon-name-part>
            <object-id xmlns:xlink="http://www.w3.org/1999/xlink" content-type="zoobank" xlink:type="simple">http://zoobank.org/7602EF1A-6DA2-4D90-9B2F-27ABBE96D550</object-id>
          </tp:taxon-name><tp:taxon-authority>Miller</tp:taxon-authority><tp:taxon-status xmlns:xlink="http://www.w3.org/1999/xlink" xlink:type="simple">sp. n.</tp:taxon-status><xref ref-type="fig" rid="F1">Figs 1–4</xref><xref ref-type="fig" rid="F2">, 5</xref></tp:nomenclature><tp:treatment-sec sec-type="type locality" id="SECID0EDBAE"><title>Type locality.</title><p>Peru, Department Huanuco, Shishmay.</p><!--PageBreak--></tp:treatment-sec><tp:treatment-sec sec-type="diagnosis" id="SECID0EJBAE"><title>Diagnosis.</title><p>Monotypic. The male median lobe in lateral aspect is expanded medially and evenly curved to a narrowed, apically narrowly rounded apex (Fig. <xref ref-type="fig" rid="F1">2</xref>). The coloration is overall brownish.</p></tp:treatment-sec><tp:treatment-sec sec-type="description" id="SECID0ETBAE"><title>Description.</title><p>
            <italic>Measurements</italic>. <abbrev xmlns:xlink="http://www.w3.org/1999/xlink" xlink:title="total length" id="ABBRID0E2BAE" xlink:type="simple">TL</abbrev> = 2.0–2.2mm, <abbrev xmlns:xlink="http://www.w3.org/1999/xlink" xlink:title="greatest width across elytra" id="ABBRID0ECCAE" xlink:type="simple">GW</abbrev> = 0.9–1.0mm, <abbrev xmlns:xlink="http://www.w3.org/1999/xlink" xlink:title="greatest width of pronotum" id="ABBRID0EJCAE" xlink:type="simple">PW</abbrev> = 0.8–0.9mm, <abbrev xmlns:xlink="http://www.w3.org/1999/xlink" xlink:title="greatest width of head" id="ABBRID0EQCAE" xlink:type="simple">HW</abbrev> = 0.6–0.7mm, <abbrev xmlns:xlink="http://www.w3.org/1999/xlink" xlink:title="distance between eyes" id="ABBRID0EUCAE" xlink:type="simple">EW</abbrev> = 0.4–0.5mm, <abbrev xmlns:xlink="http://www.w3.org/1999/xlink" xlink:title="total length" id="ABBRID0EYCAE" xlink:type="simple">TL</abbrev>/<abbrev xmlns:xlink="http://www.w3.org/1999/xlink" xlink:title="greatest width across elytra" id="ABBRID0E6CAE" xlink:type="simple">GW</abbrev> = 2.1–2.2, <abbrev xmlns:xlink="http://www.w3.org/1999/xlink" xlink:title="greatest width of head" id="ABBRID0EGDAE" xlink:type="simple">HW</abbrev>/<abbrev xmlns:xlink="http://www.w3.org/1999/xlink" xlink:title="distance between eyes" id="ABBRID0EKDAE" xlink:type="simple">EW</abbrev> = 1.4–1.5. Body elongate oval, lateral outline somewhat discontinuous between pronotum and elytron (Fig. <xref ref-type="fig" rid="F1">1</xref>).</p><p>
            <italic>Coloration</italic>. Head, including appendages, evenly brown. Pronotum brown, somewhat darker along anterior and posterior margins. Elytron brown, lighter brown laterally. Ventral surfaces brown, legs, head and epipleuron lighter brown than thoracic and abdominal sternites.</p><p>
            <italic>Sculpture and structure</italic>. Head surface finely but distinctly microreticulate and micropunctate; without occipital line or modifications to evenly rounded clypeal margin. Pronotum surface smooth and shiny with few micropunctures scattered across surface; lateral margins broadly rounded with bead narrow; broadest anteriorly, narrowed posteriorly; lateral striae distinctive, extending anteriorly more than half distance across pronotum. Elytron smooth and shiny with fine, distinctive punctures distributed evenly; lateral margins subparallel anteriorly, narrowed to posteriorly pointed apex; basal and sutural striae absent. Prosternum moderately broad; prosternal process nar<!--PageBreak-->row, apically sharply pointed, medially rounded. Mesoventrite and metacoxal surfaces smooth and shiny with few, scattered fine punctures; metacoxal lines anteriorly somewhat divergent. Abdominal surfaces smooth and shiny with few scattered punctures. Metatrochanter small, ventrally rounded, not strongly offset from line of metafemur; metafemur slender, unmodified.</p><p>
            <italic>Male genitalia</italic>. Median lobe in lateral aspect evenly curved, medially distinctly and broadly expanded, apically narrowed to elongate, narrowly rounded apex (Fig. <xref ref-type="fig" rid="F1">2</xref>); in ventral aspect slender with lateral margins somewhat sinuate to narrowly rounded apex (Fig. <xref ref-type="fig" rid="F1">3</xref>). Lateral lobe with apical segment elongate slender with small ventral hook apically; ventral segment shorter, moderately broad (Fig. <xref ref-type="fig" rid="F1">4</xref>).</p><p>
            <italic>Variation</italic>. Specimens vary somewhat in intensity of coloration, but are otherwise similar.</p></tp:treatment-sec><tp:treatment-sec sec-type="etymology" id="SECID0EQEAE"><title>Etymology.</title><p>This species is named <italic><tp:taxon-name><tp:taxon-name-part taxon-name-part-type="species">viracocha</tp:taxon-name-part></tp:taxon-name></italic> after the Inca creator god.</p></tp:treatment-sec><tp:treatment-sec sec-type="distribution" id="SECID0EAFAE"><title>Distribution.</title><p>The species is known from two series. The type series bears label data indicating it is from “Vic. of Shishmay.” Shishmay is a small town in the Andes of Peru (Fig. <xref ref-type="fig" rid="F2">5</xref>). The other series has label data indicating “Vic. San Domingo,” in Huanuco, Peru. This second locality could not be located.</p><!--PageBreak--></tp:treatment-sec><tp:treatment-sec sec-type="habitat" id="SECID0ELFAE"><title>Habitat.</title><p>The type series was collected from “highland lakes.” Nothing else is known of the habitat of <italic><tp:taxon-name><tp:taxon-name-part taxon-name-part-type="genus">Novadessus</tp:taxon-name-part> <tp:taxon-name-part taxon-name-part-type="species">viracocha</tp:taxon-name-part></tp:taxon-name></italic>.</p></tp:treatment-sec><tp:treatment-sec sec-type="type material" id="SECID0E2FAE"><title>Type material.</title><p>Holotype in United States National Entomological Collection, <named-content xmlns:xlink="http://www.w3.org/1999/xlink" xlink:type="simple" content-type="institution" xlink:href="http://grbio.org/institution/smithsonian-institution" id="NCID0EBGAE">Smithsonian Institution</named-content> (<named-content xmlns:xlink="http://www.w3.org/1999/xlink" content-type="dwc:institutional_code" xlink:type="simple">USNM</named-content>), male labeled, “Peru, S. A. Sept. 15-20, 1937 F. Woytkowski. No. 3787/ Dept. of Huanuco Vic. of Shishmay Andes 3600-4100 m Highland Lakes/ HOLOTYPE <italic><tp:taxon-name><tp:taxon-name-part taxon-name-part-type="genus">Novadessus</tp:taxon-name-part> <tp:taxon-name-part taxon-name-part-type="species">viracocha</tp:taxon-name-part></tp:taxon-name></italic> Miller, 2016 [red label with black line border].” Paratypes (in <named-content xmlns:xlink="http://www.w3.org/1999/xlink" content-type="dwc:institutional_code" xlink:type="simple">USNM</named-content> and <named-content xmlns:xlink="http://www.w3.org/1999/xlink" xlink:type="simple" content-type="institution" xlink:href="http://grbio.org/institution/museum" id="NCID0EYGAE">The Museum of Southwestern Biology</named-content>, <named-content xmlns:xlink="http://www.w3.org/1999/xlink" xlink:type="simple" content-type="institution" xlink:href="http://grbio.org/institution/university-new-mexico" id="NCID0EHHAE">University of New Mexico</named-content>), 4 labeled same as holotype. Nine labeled, “Peru, S. A. Nov. 11-23, 1937 F. Woytkowski No. 3812/ Dept. Huanuco Vic. San Domingo Andes 3000 M. el./ PARATYPE <italic><tp:taxon-name><tp:taxon-name-part taxon-name-part-type="genus">Novadessus</tp:taxon-name-part> <tp:taxon-name-part taxon-name-part-type="species">viracocha</tp:taxon-name-part></tp:taxon-name></italic> Miller, 2016 [blue label with black line border].”</p></tp:treatment-sec><tp:treatment-sec><!--Section generated to contain objects referenced in tp:taxon-treatment.--><fig id="F1" position="float" orientation="portrait"><label>Figures 1–4.</label><caption><p>
          <italic><tp:taxon-name><tp:taxon-name-part taxon-name-part-type="genus">Novadessus</tp:taxon-name-part> <tp:taxon-name-part taxon-name-part-type="species">viracocha</tp:taxon-name-part></tp:taxon-name></italic> sp. n. <bold>1</bold> Dorsal habitus, scale bar = 1.0 mm. <bold>2–4</bold> Male genitalia <bold>2</bold> Median lobe, right lateral aspect <bold>3</bold> Median lobe, ventral aspect <bold>4</bold> Right lateral lobe, right lateral aspect.</p></caption><graphic xmlns:xlink="http://www.w3.org/1999/xlink" xlink:href="zookeys-623-125-g001.jpg" position="float" orientation="portrait" xlink:type="simple" id="oo_106059.jpg"/></fig><fig id="F2" position="float" orientation="portrait"><label>Figure 5.</label><caption><p>
          <italic><tp:taxon-name><tp:taxon-name-part taxon-name-part-type="genus">Novadessus</tp:taxon-name-part> <tp:taxon-name-part taxon-name-part-type="species">viracocha</tp:taxon-name-part></tp:taxon-name></italic> sp. n. distribution.</p></caption><graphic xmlns:xlink="http://www.w3.org/1999/xlink" xlink:href="zookeys-623-125-g002.jpg" position="float" orientation="portrait" xlink:type="simple" id="oo_106060.jpg"/></fig></tp:treatment-sec></tp:taxon-treatment>
